# Supplementary material for: Worldwide Traceability of Antibiotic Residues from Livestock in Wastewater and Soil: A Systematic Review
Source: Animals (Basel). 2021 Dec 28;12(1):60. doi: 10.3390/ani12010060 (PMC8749557; doi:10.3390/ani12010060)
Supplement: Supplementary file 1 [file animals-12-00060-s001.zip]

Archive with 1 entries (1 files):
- animals-1472926-supplementary.pdf
